# Supplementary material for: Pharmacological Effect of Water-Extractable (Poly)Phenolic Polysaccharide–Protein Complexes from Prunus spinosa L. Wild Fruits
Source: Int J Mol Sci. 2025 Jun 22;26(13):5993. doi: 10.3390/ijms26135993 (PMC12249505; doi:10.3390/ijms26135993)
Supplement: Supplementary file 1 [file ijms-26-05993-s001.zip]

Archive with 1 entries (1 files):
- ijms-3680216-supplementary.pdf
